# Supplementary material for: Prognostic Characteristics of Metabolic Dysfunction-Associated Steatotic Liver in Patients with Obesity Who Undergo One Anastomosis Gastric Bypass Surgery: A Secondary Analysis of Randomized Controlled Trial Data
Source: Nutrients. 2024 Sep 23;16(18):3210. doi: 10.3390/nu16183210 (PMC11435136; doi:10.3390/nu16183210)
Supplement: Supplementary file 1 [file nutrients-16-03210-s001.zip]

Archive with 1 entries (1 files):
- nutrients-3218255-supplementary.pdf
